# Supplementary material for: Defining Exposure Predictors of Meropenem That Are Associated with Improved Survival for Severe Bacterial Infection: A Preclinical PK/PD Study in Sepsis Rat Model
Source: Antibiotics (Basel). 2022 Nov 19;11(11):1660. doi: 10.3390/antibiotics11111660 (PMC9686672; doi:10.3390/antibiotics11111660)
Supplement: Supplementary file 1 [file antibiotics-11-01660-s001.zip]

Archive with 1 entries (1 files):
- antibiotics-1981638-supplementary.pdf
